# Supplementary material for: Single serine on TSC2 exerts biased control over mTORC1 activation mediated by ERK1/2 but not Akt
Source: Life Sci Alliance. 2022 Mar 14;5(6):e202101169. doi: 10.26508/lsa.202101169 (PMC8921838; doi:10.26508/lsa.202101169)
Supplement: Supplementary file 2 [file LSA-2021-01169_SdataF1.2.xlsx]

## Sheet: Figure 1A
		Vehicle	ET1	ET1 + 10nM SCH	ET1 + 100nM SCH	ET1 + 1uM SCH	ET1 + 10uM SCH
p/t p70S6K		1.3112	2.51121	2.1694	1.23761	1.08245	0.528446
S389		1.05093	2.57245	2.25261	1.31344	0.891506	0.64813
		0.63787	2.1101	1.56878	1.97777	1.12136	0.78855
		1.08257	3.54588	2.09101	2.13565	1.33067	0.998485
		1.02534	2.8418	2.31027	1.03277	1.55059	0.979599
		0.892084	3.69211	2.16715	1.51611	1.01995	0.584996
p/t Rsk2
S227		1.03	2	1.69	0.99	0.86	0.82
		1.11	2.48	2.27	1.46	1.19	1.14
		0.89	1.81	1.69	1.22	1.08	0.96
		0.92	1.92	1.71	1.28	1.1	1.06
		0.92	1.82	1.64	0.88	0.72	0.71
		1.14	2.23	2.15	1.31	1.04	1.07
p/t ERK1/2		1.18877	2.36788	1.70001	2.27774	2.74331	2.3744
T202/Y204		1.03555	2.32127	1.60061	2.59849	2.74194	2.70174
		0.775685	2.39194	1.6497	2.65418	2.35101	2.92215
		1.19837	3.32975	2.01304	3.16679	3.46896	4.01537
		1.02734	3.10965	2.27042	2.46666	4.17177	4.14278
		0.774289	3.25553	1.90568	3.05261	3.18575	3.47952
p/t Akt		1.04563	1.25721	1.45124	2.43102	2.05912	2.27744
T308		1.11296	0.818586	1.588	2.13597	2.63366	2.22058
		0.841412	1.14559	1.288	2.56173	1.88979	2.95252
		1.01502	1.68816	1.4905	2.78935	3.20141	3.66646
		1.09431	1.56822	1.31226	1.82676	3.48042	3.58232
		0.890667	1.41895	2.04051	2.38975	2.45058	3.41158

## Sheet: Figure 1B
		Control	ET1	ET1 + 150nM MK2206	ET1 + 1.5 µM MK2206	ET1 + 150 µM MK2206
p/t p70S6K		1.12055	4.20793	1.53395	7.78468	4.66171
S389		1.16582	3.27633	2.0949	4.17334	5.33714
		1.16392	4.29241	2.01452	2.90474	5.18962
		0.543566	1.77447	1.3557	1.60327	1.93029
		0.554848	2.03506	1.31246	1.62563	2.55806
		0.868261	2.43924	1.25948	1.72862	1.91937
p/t ERK1/2		1.20168	5.69195	3.88413	5.10016	5.20703
T202/Y204		0.722841	4.83738	2.80306	5.91424	4.90075
		0.597576	4.82336	2.86438	5.3135	3.20767
		1.32412	3.43925	2.82478	7.30099	7.6351
		1.05648	3.99042	2.66922	7.36153	6.05968
		1.09703	4.82668	3.57424	3.77641	5.45151
p/t Akt		0.970907	0.921331	0.0345518	-0.0181735	-0.00937017
T308		0.829137	0.599632	0.0115475	-0.00426997	-0.0119553
		0.959787	0.658189	0.0623673	0.0692969	0.0334234
		1.44067	0.732482	0.0182801	-0.0484913	-0.00435013
		0.992769	0.59737	0.0128301	-0.0461752	-0.0256871
		0.807085	0.547253	-0.0296665	0.00407472	-0.0315817

## Sheet: Figure 1C
		WT Vehicle	SE 1.0 Vehicle	WT ET1	SE 0.05 ET1	SE 0.1 ET1	SE 0.5 ET1	SE 1.0 ET1	SE 1.0 ERKi ET1
p/t p70S6K		1	0.878175	2.0774	2.07976	1.61643	0.930215	0.966263	1.00748
S389		1	1.17262	2.39406	2.38525	1.65356	1.06654	0.83682	1.07896
		1	1.04562	2.17739	1.64526	1.34415	0.902565	0.694781	0.727011
		1	1.01408	2.11249	2.0588	1.48971	1.00398	0.824631	0.767681
p/t ERK1/2		1	1.05505	3.30423	3.20837	3.21909	3.38272	3.39	3.23074
T202/Y204		1	0.994733	3.23274	3.30153	3.09489	3.1735	3.1365	3.06676
		1	1.05153	3.33132	3.10517	3.12759	3.23671	3.2227	3.3561
		1	1.03183	3.21469	3.30944	3.19621	3.41035	3.48546	3.45816
		1	1.28345	2.96897	4.55762	4.50531	4.94405	2.89236	3.97361
p/t Akt		1	0.880555	0.828868	0.461202	1.19295	1.20149	1.35537	1.43458
T308		1	0.634493	0.648532	0.496545	1.10685	1.30729	1.3167	1.3596
		1	0.862063	0.737196	0.63584	1.6668	1.52028	1.75213	1.74285
		1	0.577893	0.631596	0.38459	1.19845	1.04292	1.13012	1.16243
		1	0.679396	0.648073	0.344836	1.04183	1.18346	1.22182	1.29791
