# Supplementary material for: Single serine on TSC2 exerts biased control over mTORC1 activation mediated by ERK1/2 but not Akt
Source: Life Sci Alliance. 2022 Mar 14;5(6):e202101169. doi: 10.26508/lsa.202101169 (PMC8921838; doi:10.26508/lsa.202101169)
Supplement: Supplementary file 4 [file LSA-2021-01169_SdataF2.2.xlsx]

## Sheet: Figure 2B
			WT TSC2					SA TSC2
p/t ERK1/2		Vehicle	0.508299	0.558099	0.444362	0.317716		0.415911	0.487552	0.562226	0.544742
T202/Y204		ET1	0.970501	0.950449	0.933164	0.985975		1.02922	0.970782	1.05812	0.94188
		ET1 + SCH	1.39122	1.14041	1.29818	1.18361		1.27453	1.22037	1.34827	1.28831
		ET1 + rapa	1.09849	1.00996	1.05614	1.15277		1.14795	1.11381	1.12199	1.02178
p/t p70S6K		Vehicle	0.18436	0.138678	0.136533	0.153895		0.399381	0.334805	0.222801	0.191287
S389		ET1	0.912764	0.737075	0.582734	0.528036		0.99114	1.00886	1.09603	0.903971
		ET1 + SCH	0.247512	0.156514	0.122744	0.098801		0.221144	0.243136	0.198096	0.106881
		ET1 + rapa	0	0	0	0		0	0.021272	0	0.021975

## Sheet: Figure 2C
		Vehicle	ET1	ET1 + PF04447493	ET1 + Sildenafil	ET1 + Bay
				PDE9 inhibitor	PDE5 inhibitor	GC-1 activator
p/t p70S6K		0.995683	4.21087	1.04028	4.68175	0.713419
S389		1.00432	4.48827	1.427	4.19518	1.71434
		0.974187	3.3778	0.827075	2.91557	1.25461
		1.02581	2.75347	1.03339	3.50081	0.845547
		1.0685	4.08142	1.00891	3.1204	1.00009
		0.9315	3.90357	1.15106	3.46959	0.899229
p/t ERK1/2		0.991992	2.59337	0.947529	2.2612	0.907587
T202/Y204		1.00801	2.62276	1.37715	2.02059	0.928727
		0.974263	2.26679	1.03006	1.99934	1.07139
		1.02574	2.14131	1.01773	2.01409	0.1631
		1.00127	1.90605	0.991383	1.83662	1.00881
		0.998726	1.83214	0.970191	1.82497	1.11434

## Sheet: Figure 2D
				p/t S6K		p/t ERK		p/t Akt
			n	mean	sem	mean	sem	mean	sem
Data from Fig. 1B		ET1 stim	6	1	0.1335	1	0.1151	1	0.09365
		akt inhibit	6	3.327	0.4934	4.602	0.3198	0.676	0.05546
			6	1.767	0	3.103	0.2037	0.01832	0.01236
			6	3.659	1.092	5.794	0.5635	-0.00729	0.01764
			6	3.987	0.7394	5.41	0.5923	-0.008254	0.009337
Data from Figure 2C				0.8749	0.01656	2.067	0.0144
				3.327	0.2262	4.602	0.282
				0.946	0.07112	2.182	0.1353
				3.191	0.2389	4.118	0.1339
				0.9372	0.1298	1.789	0.298
